# Supplementary material for: Structural ceramic batteries using an earth-abundant inorganic waterglass binder
Source: Nat Commun. 2021 Nov 11;12:6494. doi: 10.1038/s41467-021-26801-y (PMC8585950; doi:10.1038/s41467-021-26801-y)
Supplement: Supplementary file 3 — Supplementary Data 1 [file 41467_2021_26801_MOESM3_ESM.csv]

first author	Pattarakunnan	zhao	carlstedt	galos	Attar	Liu	capovilla	grzesik	Moyer	Xu	Flouda	Li	Zuo	Zackrisson	Zhang	Ren	Chen	Thomas	Mo	Patel	Schneider	Masouras	Liu	Zhou	Wang	Chung	Ladpli	Pan	Ma	Wang	Muralidharan	Wang	Asp	Meng	Johannisson	Zhang	Fu	Ren	Kwon	Harnden	Aleman	Noelle	Li	Chan	Hagberg	Xu	Sheng	Javaid	Cai
title	Tensile properties of multifunctional composites embedded with lithium-ion polymer batteries	Preparation and multifunctional performance of carbon fiber-reinforced plastic composites for laminated structural batteries	Performance analysis framework for structural battery composites in electric vehicles	Multifunctional sandwich composites containing embedded lithium ion polymer batteries under bending loads	Compression properties of multifunctional composite structures with embedded lithium-ion polymer batteries	Comprehensively-upgraded polymer electrolytes by multifunctional aramid nanofibers for stable all-solid-state Li-ion batteries	Modular Multifunctional Composite Structure for CubeSat Applications: Preliminary Design and Structural Analysis	Integration of energy storage functionalities into fiber reinforced spacecraft structures	Carbon fiber reinforced structural lithium-ion battery composite: Multifunctional power integration for CubeSats	Combining polymeric membranes with inorganic woven fabric: Towards the continuous and affordable fabrication of a multifunctional separator for lithium-ion battery	Highly Multifunctional Dopamine-Functionalized Reduced Graphene Oxide Supercapacitors	Nacre-Inspired Composite Electrolytes for Load-Bearing Solid-State Lithium-Metal Batteries	A new supramolecular binder strongly enhancing the electrochemistry performance for lithium-sulfur batteries	Prospective Life Cycle Assessment of a Structural Battery	Manufacture and mechanical properties of sandwich structure-battery composites	Flexible Nanofiber-Reinforced Solid Polymer Lithium-Ion Battery	Promising Trade-Offs Between Energy Storage and Load Bearing in Carbon Nanofibers as Structural Energy Storage Devices	Flexure and pressure-loading effects on the performance of structure-battery composite beams	An Overview of Fiber-Shaped Batteries with a Focus on Multifunctionality, Scalability, and Technical Difficulties	Design of multifunctional supercapacitor electrodes using an informatics approach	Bicontinuous Electrolytes via Thermally Initiated Polymerization for Structural Lithium Ion Batteries	Hybrid graphene nanoplatelet/manganese oxide electrodes for solid-state supercapacitors and application to carbon fiber composite multifunctional materials	Facile fabrication of flexible Si-based nanocomposite films as high-rate anodes by layer-by-layer self-assembly	Stable Conversion Chemistry-Based Lithium Metal Batteries Enabled by Hierarchical Multifunctional Polymer Electrolytes with Near-Single Ion Conduction	Reticulate Dual-Nanowire Aerogel for Multifunctional Applications: a High-Performance Strain Sensor and a High Areal Capacity Rechargeable Anode	A review of multifunctional polymer-matrix structural composites	Multifunctional energy storage composite structures with embedded lithium-ion batteries	Flexible Cathode Materials Enabled by a Multifunctional Covalent Organic Gel for Lithium-Sulfur Batteries with High Areal Capacities	Multifunctional flexible composite aerogels constructed through in-situ growth of metal-organic framework nanoparticles on bacterial cellulose	Highly Compressible Cross-Linked Polyacrylamide Hydrogel-Enabled Compressible Zn-MnO2 Battery and a Flexible Battery-Sensor System	Carbon Nanotube Reinforced Structural Composite Supercapacitor	Biomimetic Solid-State Zn2+ Electrolyte for Corrugated Structural Batteries	Structural battery composites: a review	Multifunctional Structural Ultrabattery Composite	Multifunctional performance of a carbon fiber UD lamina electrode for structural batteries	Facile scalable fabrication of ultra-thin freestanding SiO2-based hybrid nanosheets with multifunctional properties	A polymeric nanocomposite interlayer as ion-transport-regulator for trapping polysulfides and stabilizing lithium metal	Iron Phosphate Coated Flexible Carbon Nanotube Fabric as a Multifunctional Cathode for Na-Ion Batteries	Multifunctional Epoxy-Based Solid Polymer Electrolytes for Solid-State Supercapacitors	Multifunctional Performance of Sodiated Carbon Fibers	Surface Chemistry Analysis of Carbon Nanotube Fibers by X-Ray Photoelectron Spectroscopy	Improved safety and mechanical characterizations of thick lithium-ion battery electrodes structured with porous metal current collectors	TiO2-B nanofibrils reinforced graphene paper for multifunctional flexible electrode	Multifunctional graphene oxide paper embodied structural dielectric capacitor based on carbon fibre reinforced composites	Lithium iron phosphate coated carbon fiber electrodes for structural lithium ion batteries	Multiphysics modeling of mechanical and electrochemical phenomena in structural composites for energy storage: Single carbon fiber micro-battery	Mg2B2O5 Nanowire Enabled Multifunctional Solid-State Electrolytes with High Ionic Conductivity, Excellent Mechanical Properties, and Flame-Retardant Performance	Multifunctional structural lithium ion batteries for electrical energy storage applications	A Green Route to a Low Cost Anisotropic MoS2/Poly(Vinylidene Fluoride) Nanocomposite with Ultrahigh Electroactive Phase and Improved Electrical and Mechanical Properties
year	2020	2020	2020	2020	2020	2020	2020	2020	2020	2019	2019	2020	2019	2019	2019	2019	2019	2019	2019	2019	2019	2019	2019	2019	2019	2019	2019	2019	2019	2018	2018	2018	2019	2018	2018	2018	2018	2018	2018	2018	2018	2018	2018	2018	2018	2018	2018	2018	2018
journal	COMPOSITES PART A-APPLIED SCIENCE AND MANUFACTURING	polymer composites	composites part b	materials and design	composite structures	Nano energy	aerospace	Acta Astronautica	Energy Storage Materials	Journal of Membrane Science	Matter	Advanced Materials	Chemical Communications	sustainability	Journal of Polymer Engineering	Energy Technology	Advanced Functional Materials	J Composite Materials	Advanced Materials	Molecular Systems Design and Engineering	Applied Energy Materials	J Energy Storage	App Surface Sci	Angewandte	Adv Func Mat	Composites Part B	J Power Sources	ACS Applied Materials	Chem Eng J	ACS App Mater Interfaces	Sci Rep	ACS Nano	Funct. Compos. Struct.	Nano Lett	Comp Sci Tech	Nanoscale	En Stor Mat	Small	ACS Appl Mater Interfaces	J Electrochem Soc	phys status solidi a	J Pwr Src	J Pwr Src	Comp Sci Tech	Comp Sci Tech	J Reinforced Plastics	Nano Lett	Mat Res Exp	Sust Chem Eng
not load-bearing structural battery/cap										1			1						1				1	1	1			1	1	1						1	1			1	1	1					1		1
modeling			1											1																																1
review																			1							1							1
structural battery materials		1							1							1																1						1							1			1
conventional battery or electrode				1	1		1								1			1									1
structural electrolyte or separator						1		1				1									1														1				1
structural capacitor											1						1			1		1									1			1									1	1
Half coin cell with structural separator, specific capacity		1				1						1				1																1
Half coin cell, structural active, specific capacity																																						1					1
Full coin cell, specific capacity/cyclability		1										1
Half coin cell, cyclability												1				1																1						1
Pouch or custom half cell cycling																					1											1			1										1
Pouch or custom full cell cycling		1							1																		1
Pouch or custom cell single electrode energy density
Pouch or custom full cell energy density									1																		1																					1
Pouch or custom cell tensile properties calculated from component datasheets
Pouch or custom cell cycling under load									1			1															1					1
Pouch or custom cell impedance change after mechanical test																											1					1
Pouch or custom cell mechanical change after electrochemical test																																			1
Pouch or custom structural electrode electronic conductivity
Half cell impedance change with cycling		1				1
Pouch or custom full cell impedance change with cycling
Active matte tensile test																1																						1
Active matte three point bending test																																													1
Separator or solid electrolyte tensile test						1		1								1						1
Separator or solid electrolyte three point bending test												1
Separator or solid electrolyte dielectric dynamic mechanical analysis (DMA)																					1														1				1									1
Separator or solid electrolyte compressive test
Structural separator | active | currrent collector, tensile test		1
Structural separator | active | currrent collector, three point bending test		1
Pouch or custom full cell tensile test									1			1
Pouch or custom full cell three or four point bending test												1															1
Pouch or custom full cell dynamic mechanical analysis (DMA)																																																1
Pouch or custom full cell shear test																																																1
Single fiber tensile test																	1
Composite made from off the shelf cells, three-point bending				1											1			1
Composite made from off the shelf cells, tensile
Composite made from off the shelf cells, dynamic mechanical impact
Composite made from off the shelf cells, vibration
Composite made from off the shelf cells, mechanical properties calculated from component datasheets
Composite made from off the shelf cells, cycling/voltage curve under mechanical stress				1	1										1			1
Composite made from off the shelf cells, voltage curve change before vs after mechanical test				1	1										1
Composite made from off the shelf cells, energy density				1	1		1											1
Composite made from off the shelf cells, compression					1
Composite made from off the shelf cells, mechanical fatigue					1
Electrolyte ionic conductivity						1		1				1																				1			1				1
Metal | Separator | Metal, cyclability												1				1																1
Metal | Separator | Metal, chronoamperometry						1
Capacitor structural electrode tensile test											1									1																							1
Capacitor electrode specific capacitance, cyclic voltammetry											1						1			1		1									1			1					1				1	1
Capacitor cyclability											1						1					1									1			1									1
Capacitor electrode energy density											1											1																	1				1
Capacitor custom device specific capacitance
Capacitor custom device energy denity																															1			1										1
Capacitor custom device tensile test																															1			1										1
Capacitor custom device tearing test
Capacitor custom device shear test
Capacitor custom device three or four-point bending test
Capacitor custom device cycling/capacitance under mechanical load																															1			1									1
Capacitor custom device compressive test
Structural dielectric, permittivity
Structural dielectric tensile test
Finite element analysis												1
[truncated: 77 more columns]
